# Supplementary material for: Dynamic transcriptome profiling dataset of vaccinia virus obtained from long-read sequencing techniques
Source: Gigascience. 2018 Nov 23;7(12):giy139. doi: 10.1093/gigascience/giy139 (PMC6290886; doi:10.1093/gigascience/giy139)
Supplement: Supplemental Files [file giy139_supplemental_files.zip]

Archive with 8 entries (8 files):
- Additional_file1.xlsx
- Additional_file2.xlsx
- Additional_file3.xlsx
- Additional_file4.xlsx
- Additional_file5.xlsx
- Additional_file6.xlsx
- Additional_file7.xlsx
- Additional_file8.xlsx
