# Supplementary material for: Dynamic transcriptome profiling dataset of vaccinia virus obtained from long-read sequencing techniques
Source: Gigascience. 2018 Nov 23;7(12):giy139. doi: 10.1093/gigascience/giy139 (PMC6290886; doi:10.1093/gigascience/giy139)
Supplement: Supplemental Files [file giy139_supplemental_files.zip › Additional_file1.xlsx]

## Sheet: Munka2
Total RNA isolation	PolyA selection	Ribodepletion	Reverse transcription & dscDNA production	cDNA synthesis by PCR	Size selection	Library preparation kit	Barcoding kit	Sequencing chemistry	Instrument
Macherey-Nagel RNA	-	Epicentre Ribo-Zero Magnetic Kit H/M/R	Clontech SMARTer PCR cDNA Synthesis Kit	KAPA HiFi PCR Kit	-	PacBio Template Preparation Kit	-	P6-C4 (DNA Sequencing Reagent Kit 4.0 v2 and DNA Polymerase P6)	RSII
	Qiagen Oligotex mRNA mini Kit	-
					SageScience BluePippin 0.75% Dye-Free Agarose Gel Cassettes
					-			Sequel Sequencing Kit 2.1 & DNA Polymerase 2.0	Sequel
			SuperScript IV		Thermo Fischer Ultrapure Agarose & Zymoclean Large Fragment DNA Recovery Kit	Ligation Sequencing Kit 1D		NA	MinION
			SuperScript IV		-		ONT PCR Barcoding Kit 96
			SuperScript III	-		Direct RNA Sequencing Kit	-
	-		Lexogen Teloprime Kit enzymes & reagents	Lexogen Teloprime PCR mix		Ligation Sequencing Kit 1D
