# Supplementary material for: Dynamic transcriptome profiling dataset of vaccinia virus obtained from long-read sequencing techniques
Source: Gigascience. 2018 Nov 23;7(12):giy139. doi: 10.1093/gigascience/giy139 (PMC6290886; doi:10.1093/gigascience/giy139)
Supplement: Supplemental Files [file giy139_supplemental_files.zip › Additional_file2.xlsx]

## Sheet: Munka1
A Run #	Major specificities of libraries	Median Read-length	Median Aligned Read-length	Average Read-length ± SE	Average Aligned Read-length ± SE	Average insertion frequency ± SE	Average deletion frequency ± SE	Average mismatch frequency ± SE
1	RSII mix no size selection	1331.5	1310	1385.66 ± 46.40	1361.5 ± 46.58	0.04 ± 0.0096	0.21 ± 0.0603	0.02 ± 0.0056
2	RSII mix random primed	660	572	799.74 ± 88.58	714.87 ± 89.19	0.09 ± 0.0447	0.13 ± 0.0634	0.02 ± 0.0117
3	RSII mix BluePippin size selection: 0.8-5kb+	1008	885	1152.67 ± 9.28	937.94 ± 3.12	0.25 ± 0.0084	0.30 ± 0.0056	0.11 ± 0.0047
4	RSII BluePippin size selection: 0.8-2kb	1055	938	1103.85 ± 10.87	978.35 ± 9.58	0.07 ± 0.0070	0.15 ± 0.0136	0.07 ± 0.0291
5	RSII BluePippin size selection: 2-3kb	998	897	1062.55 ± 5.78	947.92 ± 5.23	0.12 ± 0.0071	0.11 ± 0.0059	0.03 ± 0.0053
6	RSII BluePippin size selection: 3-5kb	1053	942	1063.17 ± 2.89	946.56 ± 2.57	0.14 ± 0.0038	0.16 ± 0.0042	0.04 ± 0.0032
7	RSII BluePippin size selection: 5kb+	1082	990	1118.95 ± 4.70	1022.00 ± 4.45	0.11 ± 0.0050	0.19 ± 0.0062	0.04 ± 0.0039
8	Sequel 1h	902	701	1149.16 ± 40.59	774.48 ± 22.65	0.44 ± 0.0909	0.19 ± 0.0544	0.55 ± 0.1298
9	Sequel 2h	882	725	1054.95 ± 29.44	821.98 ± 23.19	0.19 ± 0.0453	0.09 ± 0.0120	0.28 ± 0.0925
10	Sequel 3h	988.5	828.5	1125.82 ± 19.84	909.89 ± 15.13	0.20 ± 0.0459	0.10 ± 0.0090	0.25 ± 0.0597
11	Sequel 4h	840	676	1128.46 ± 36.37	727.83 ± 19.74	0.34 ± 0.0672	0.13 ± 0.0141	0.45 ± 0.0942
12	Sequel 4h 2nd	1006	885	1227.22 ± 10.32	969.31 ± 6.94	0.50 ± 0.0213	0.17 ± 0.0057	0.49 ± 0.0390
13	Sequel 6h	953	753	1116.97 ± 13.58	861.71 ± 10.00	0.23 ± 0.0184	0.09 ± 0.0049	0.24 ± 0.0337
14	Sequel 8h	996	878	1177.50 ± 9.61	981.88 ± 7.95	0.21 ± 0.0133	0.10 ± 0.0041	0.12 ± 0.0141
15	Sequel 8h 2nd	1089	907.5	1277.91 ± 6.85	1057.00 ± 5.46	0.26 ± 0.0101	0.13 ± 0.0031	0.14 ± 0.0089
16	MinION 1D cDNA Manual size selection: 500bp+	606	479	792.48 ± 1.89	655.79 ± 1.63	3.26 ± 0.0063	6.04 ± 0.0068	6.63 ± 0.0091
17	MinION dRNA	465	408	537.17 ± 9.76	524.67 ± 10.47	2.01 ± 0.0537	8.84 ± 0.0832	5.57 ± 0.0620
18	MinION Cap-selection	783	637	965.34 ± 1.36	688.73 ± 0.74	3.29 ± 0.0047	5.28 ± 0.0042	6.74 ± 0.0066
19	MinION 1D cDNA barcoded 1h	485	286	589.68 ± 2.19	392.62 ± 2.00	2.96 ± 0.0156	4.54 ± 0.0169	4.61 ± 0.0186
20	MinION 1D cDNA barcoded 2h	462	281	518.55 ± 0.69	334.78 ± 0.59	3.04 ± 0.0071	4.57 ± 0.0073	4.66 ± 0.0081
21	MinION 1D cDNA barcoded 3h	466	283	521.58 ± 1.32	337.82 ± 1.18	2.80 ± 0.0138	4.39 ± 0.0142	4.51 ± 0.0163
22	MinION 1D cDNA barcoded 4h	469	284	526.01 ± 1.01	342.85 ± 0.91	3.01 ± 0.0123	4.46 ± 0.0105	4.64 ± 0.0120
23	MinION 1D cDNA barcoded 6h	487	291	570.35 ± 1.29	383.47 ± 1.19	2.84 ± 0.0109	4.47 ± 0.0107	4.88 ± 0.0118
24	MinION 1D cDNA barcoded 8h	513	303	648.63 1.70	447.74 ± 1.55	2.92 ± 0.0109	4.37 ± 0.0098	4.70 ± 0.0109
25	MinION 1D cDNA barcoded 12h	469	284	526.76 ± 0.85	346.08 ± 0.79	2.85 ± 0.0092	4.47 ± 0.008	4.55 ± 0.0101
B Run #	Major specificities of libraries	Median Read-length	Median Aligned Read-length	Average Read-length ± SE	Average Aligned-lead Length ± SE	Average insertion frequency ± SE	Average deletion frequency ± SE	Average mismatch frequency ± SE
1	RSII mix no size selection	1393.5	1354	1446.21 ± 23.62	1374.1 ± 24.84	0.29 ± 0.0968	0.66 ± 0.063	1.24 ± 0.0957
2	RSII mix random primed	847	744	945.83 ± 9.04	840.11 ± 9.32	0.22 ± 0.0399	0.46 ± 0.0200	1.03 ± 0.0524
3	RSII mix BluePippin size selection: 0.8-5kb+	1081	933	1132.69 ± 2.05	933.03 ± 2.40	0.60 ± 0.0171	0.57 ± 0.0895	1.27 ± 0.0099
4	RSII BluePippin size selection: 0.8-2kb	1090	956	1199.54 ± 4.16	1016.52 ± 4.77	0.57 ± 0.0299	0.49 ± 0.0159	1.22 ± 0.0173
5	RSII BluePippin size selection: 2-3kb	1238	1141	1257.92 ± 4.21	1129.90 ± 4.83	0.32 ± 0.0255	0.52 ± 0.0143	1.45 ± 0.0241
6	RSII BluePippin size selection: 3-5kb	1015	789	1151.05 ± 2.51	881.73 ± 2.33	0.68 ± 0.0151	0.73 ± 0.0085	1.82 ± 0.0102
7	RSII BluePippin size selection: 5kb+	1033	830	1092.51 ± 3.52	852.45 ± 4.33	0.68 ± 0.0348	0.65 ± 0.0180	2.30 ± 0.0221
8	Sequel 1h	1341	922	1488.88 ± 4.38	1063.58 ± 4.33	0.53 ± 0.0131	0.29 ± 0.0063	1.49 ± 0.0138
9	Sequel 2h	1112	997	1318.41 ± 4.40	1191.07 ± 4.09	0.38 ± 0.0081	0.18 ± 0.0026	1.41 ± 0.0115
10	Sequel 3h	1317	1196	1453.95 ± 3.34	1304.42 ± 2.95	0.51 ± 0.0070	0.22 ± 0.0024	1.15 ± 0.0075
11	Sequel 4h	1240	1088	1448.78 ± 5.32	1185.50 ± 4.01	0.68 ± 0.0114	0.28 ± 0.0041	1.13 ± 0.0096
12	Sequel 4h 2nd	1796	1340	1865.73 ± 1.69	1302.18 ± 1.96	0.84 ± 0.0071	0.26 ± 0.0022	0.71 ± 0.0031
13	Sequel 6h	1403	1268	1530.68 ± 2.86	1368.60 ± 2.57	0.53 ± 0.0065	0.22 ± 0.0020	1.25 ± 0.0064
14	Sequel 8h	1531	1394	1642.16 ± 3.03	1505.74 ± 3.00	0.50 ± 0.0067	0.21 ± 0.0020	1.85 ± 0.0078
15	Sequel 8h 2nd	1656	1058	1720.46 ± 3.48	1152.01 ± 3.82	1.04 ± 0.0208	0.33 ± 0.0056	1.16 ± 0.0079
16	MinION 1D cDNA Manual size selection: 500bp+	775	481	1127.15 ± 2.36	763.42 ± 1.65	4.25 ± 0.0120	5.63 ± 0.0072	6.62 ± 0.0073
17	MinION dRNA	510	376	606.26 ± 4.10	495.05 ± 3.93	3.06 ± 0.0453	7.86 ± 0.0402	5.92 ± 0.0305
18	MinION Cap-selection	664	476	815.83 ± 0.87	502.38 ± 0.48	3.81 ± 0.0091	5.60 ± 0.0053	7.02 ± 0.0061
19	MinION 1D cDNA barcoded 1h	712	478	914.17 ± 2.18	674.09 ± 2.18	3.35 ± 0.0125	5.11 ± 0.0117	5.72 ± 0.0105
20	MinION 1D cDNA barcoded 2h	593	389	775.40 ± 0.77	558.52 ± 0.76	3.30 ± 0.0047	5.15 ± 0.0045	5.64 ± 0.0040
21	MinION 1D cDNA barcoded 3h	596	395	755.74 ± 1.62	539.09 ± 1.62	3.00 ± 0.0113	5.03 ± 0.0103	5.37 ± 0.0094
22	MinION 1D cDNA barcoded 4h	595	390	743.67 ± 1.25	520.05 ± 1.26	3.03 ± 0.0096	5.06 ± 0.0086	5.39 ± 0.0078
23	MinION 1D cDNA barcoded 6h	610	396	769.19 ± 1.49	535.50 ± 1.49	3.04 ± 0.0109	5.06 ± 0.0099	5.42 ± 0.0088
24	MinION 1D cDNA barcoded 8h	645	390	852.11 ± 2.46	543.46 ± 2.54	3.02 ± 0.0214	4.49 ± 0.165	4.92 ± 0.0142
25	MinION 1D cDNA barcoded 12h	497	45	611.37 ± 1.81	252.51 ± 2.07	2.93 ± 0.0352	3.26 ± 0.0242	3.76 ± 0.0198
