# Supplementary material for: Dynamic transcriptome profiling dataset of vaccinia virus obtained from long-read sequencing techniques
Source: Gigascience. 2018 Nov 23;7(12):giy139. doi: 10.1093/gigascience/giy139 (PMC6290886; doi:10.1093/gigascience/giy139)
Supplement: Supplemental Files [file giy139_supplemental_files.zip › Additional_file3.xlsx]

## Sheet: Munka1
Run #	Samples	Chlorocebus sabaeus	VACV
Run 1	RSII mix no size selection	82.31	17.69
Run 2	RSII mix random primed	98.94	1.06
Run 3	RSII mix Bluepippin: 0.8-5kb+	74.28	25.72
Run 4	RSII Bluepippin: 0.8-2kb	87.21	12.79
Run 5	RSII Bluepippin: 2-3kb	75.14	24.86
Run 6	RSII Bluepippin: 3-5kb	71.40	28.60
Run 7	RSII Bluepippin: 5kb+	64.42	35.58
Run 8	Sequel 1h	98.82	1.18
Run 9	Sequel 2h	98.64	1.36
Run 10	Sequel 3h	98.46	1.54
Run 11	Sequel 4h	98.12	1.88
Run 12	Sequel 4h 2nd	98.10	1.90
Run 13	Sequel 6h	97.10	2.90
Run 14	Sequel 8h	89.73	10.27
Run 15	Sequel 8h 2nd	92.10	7.90
Run 16	MinION 1D cDNA Manual size selection: 500bp+	76.54	23.46
Run 17	MinION dRNA	92.13	7.87
Run 18	MinION Cap-selection	67.78	32.22
Run 19	MinION 1D cDNA barcoded 1h	80.20	19.80
Run 20	MinION 1D cDNA barcoded 2h	83.43	16.57
Run 21	MinION 1D cDNA barcoded 3h	79.99	20.01
Run 22	MinION 1D cDNA barcoded 4h	76.27	23.73
Run 23	MinION 1D cDNA barcoded 6h	71.77	28.23
Run 24	MinION 1D cDNA barcoded 8h	51.32	48.68
Run 25	MinION 1D cDNA barcoded 12h	35.88	64.12
