# Supplementary material for: Dynamic transcriptome profiling dataset of vaccinia virus obtained from long-read sequencing techniques
Source: Gigascience. 2018 Nov 23;7(12):giy139. doi: 10.1093/gigascience/giy139 (PMC6290886; doi:10.1093/gigascience/giy139)
Supplement: Supplemental Files [file giy139_supplemental_files.zip › Additional_file4.xlsx]

## Sheet: Munka 1
Run #	Major specificities of libraries	Avrerage Soft Clip Lengths		SD
		VACV	Chlorocebus sabaeus	VACV	Chlorocebus sabaeus
1	RSII mix no size selection	27.3	80.19	24.89	256.2
2	RSII mix random primed	86.12	109.2	106.9	204.5
3	RSII mix Bluepippin: 0.8-5kb+	217	273.7	1346	534.6
4	RSII Bluepippin: 0.8-2kb	126.8	133.3	247.5	234.4
5	RSII Bluepippin: 2-3kb	115.6	186.4	194.1	310
6	RSII Bluepippin: 3-5kb	117.8	203.2	202.7	335.4
7	RSII Bluepippin: 5kb+	98.59	243.5	136.7	383.6
8	Sequel 1h	375.8	427.7	770.2	752.9
9	Sequel 2h	233.7	129.6	453.5	314.7
10	Sequel 3h	216.9	152.3	458.3	386.2
11	Sequel 4h	401.7	266.4	843	607.3
12	Sequel 4h 2nd	259.7	566.7	557.2	925
13	Sequel 6h	256.2	164.9	520.9	405.6
14	Sequel 8h	222.4	139.5	497.3	315.6
15	Sequel 8h 2nd	196.7	571.5	440.4	886.2
16	MinION 1D cDNA Manual size selection: 500bp+	176.7	414.9	282.9	1057
17	MinION dRNA	58.19	159.4	70.59	337.9
18	MinION Cap-selection	313.4	344.1	449.9	501.6
19	MinION 1D cDNA barcoded 1h	215.4	278.2	123.9	210.1
20	MinION 1D cDNA barcoded 2h	199.4	249.8	98.71	179.3
21	MinION 1D cDNA barcoded 3h	198.9	247.6	91.88	172.9
22	MinION 1D cDNA barcoded 4h	198.8	253.9	95.35	175.4
23	MinION 1D cDNA barcoded 6h	204.5	264.9	102.3	191.9
24	MinION 1D cDNA barcoded 8h	220.9	339.1	143.6	253.6
25	MinION 1D cDNA barcoded 12h	196.5	372.7	79.34	188.8
