# Supplementary material for: Dynamic transcriptome profiling dataset of vaccinia virus obtained from long-read sequencing techniques
Source: Gigascience. 2018 Nov 23;7(12):giy139. doi: 10.1093/gigascience/giy139 (PMC6290886; doi:10.1093/gigascience/giy139)
Supplement: Supplemental Files [file giy139_supplemental_files.zip › Additional_file5.xlsx]

## Sheet: Distribution_AL_bin_Counts100
	VACV																									Chlorocebus sabaeus
bin	RSII mix no size selection	RSII mix random primed	RSII mix BluePippin size selection: 0.8-5kb+	RSII BluePippin size selection: 0.8-2kb	RSII BluePippin size selection: 2-3kb	RSII BluePippin size selection: 3-5kb	RSII BluePippin size selection: 5kb+	Sequel 1h	Sequel 2h	Sequel 3h	Sequel 4h	Sequel 4h 2nd	Sequel 6h	Sequel 8h	Sequel 8h 2nd	MinION 1D cDNA Manual size selection: 500bp+	MinION dRNA	MinION Cap-selection	MinION 1D cDNA barcoded 1h	MinION 1D cDNA barcoded 2h	MinION 1D cDNA barcoded 3h	MinION 1D cDNA barcoded 4h	MinION 1D cDNA barcoded 6h	MinION 1D cDNA barcoded 8h	MinION 1D cDNA barcoded 12h	RSII mix no size selection	RSII mix random primed	RSII mix BluePippin size selection: 0.8-5kb+	RSII BluePippin size selection: 0.8-2kb	RSII BluePippin size selection: 2-3kb	RSII BluePippin size selection: 3-5kb	RSII BluePippin size selection: 5kb+	Sequel 1h	Sequel 2h	Sequel 3h	Sequel 4h	Sequel 4h 2nd	Sequel 6h	Sequel 8h	Sequel 8h 2nd	MinION 1D cDNA Manual size selection: 500bp+	MinION dRNA	MinION Cap-selection	MinION 1D cDNA barcoded 1h	MinION 1D cDNA barcoded 2h	MinION 1D cDNA barcoded 3h	MinION 1D cDNA barcoded 4h	MinION 1D cDNA barcoded 6h	MinION 1D cDNA barcoded 8h
1-100	0	0	417	6	32	292	84	4	1	19	78	4	127	22	19	644	97	520	22	185	37	62	70	69	70	20	93	9839	457	1657	6677	2827	6300	471	1812	2665	50834	2976	3621	16602	66066	4434	43298	6410	38985	9077	15616	13444	13371
101-200	0	2	471	3	20	260	82	12	10	17	40	28	92	101	83	2446	130	895	723	5249	849	1522	1840	1480	1787	3	48	1601	38	121	659	207	657	641	1643	2710	1027	2117	1076	605	12919	714	7044	2575	34571	4782	6686	5113	1397
201-300	0	0	716	11	46	325	101	45	65	49	68	142	182	360	249	17609	199	8017	10841	67321	15763	28152	22263	21833	38354	1	163	1426	30	102	669	157	914	1690	1709	1741	1132	2459	2388	598	16069	1091	12216	8116	85553	13740	21031	15687	4657
301-400	1	2	922	19	91	451	166	41	70	59	66	171	227	607	362	13981	190	11650	2083	11348	2895	6789	8948	10602	9193	3	205	1796	49	171	735	236	1280	2135	2243	1635	1743	2930	2784	943	26224	1540	35213	9804	87307	17346	26175	19917	6849
401-500	0	4	1132	32	175	626	223	38	29	60	51	168	221	470	361	12611	166	21636	749	2864	761	1963	3631	5198	3048	1	238	2577	94	370	1172	393	1526	2234	2478	1717	2866	3614	2853	1237	31084	1537	95723	9567	66910	13111	20500	16188	6164
501-600	3	9	1730	76	360	1160	480	47	36	87	63	343	237	769	430	9696	133	27704	539	1809	479	913	1623	2242	1342	4	295	3414	206	715	2039	611	1658	2253	2872	1657	4156	3880	3038	1546	27280	1114	53168	6535	39757	8123	12634	9823	3972
601-700	2	5	2333	126	539	1648	718	39	43	101	74	409	268	1224	485	7616	98	40665	346	1040	254	495	821	1269	800	11	280	3973	373	940	2793	900	1598	2277	2800	1622	4148	3835	3379	1582	20492	1049	31819	4387	23558	4801	7103	5870	2520
701-800	7	2	2525	158	643	2121	873	52	53	119	76	632	264	1204	490	5104	70	14047	290	808	218	352	619	1022	546	19	273	10184	853	1556	4915	2397	3198	3492	5286	2680	8942	7698	8856	3495	14451	779	20584	3903	19708	3728	5512	4597	2196
801-900	2	0	2338	147	625	2201	911	32	37	89	65	633	235	994	494	4289	56	6826	282	782	177	349	484	822	428	17	258	4392	599	1232	4158	1144	1655	1956	3122	1642	6559	4375	3634	1894	9645	553	16814	2972	13662	2558	3706	3161	1664
901-1000	7	2	1920	146	533	2309	928	32	28	75	43	279	161	659	348	3656	33	8408	496	1156	281	444	465	955	531	16	203	4901	616	1265	4026	1275	1996	2024	3565	1791	10058	4818	4500	2370	6943	442	4059	2232	9835	1833	2593	2215	1155
1001-1100	8	1	2129	128	561	2306	1041	30	28	86	38	249	176	917	403	2484	18	5953	257	662	131	271	383	712	339	48	154	3359	587	1016	3473	873	1410	1778	2989	1496	6437	3990	3277	1899	6086	328	2717	1877	8059	1462	2171	1846	1026
1101-1200	14	1	1802	144	423	2022	855	30	38	96	44	490	182	803	356	1675	16	3050	199	450	91	166	319	489	222	48	137	4543	886	1082	3499	1278	2094	2162	3823	1873	7210	5534	6068	2353	5490	278	1093	1666	6695	1185	1720	1521	893
1201-1300	9	1	1044	76	234	1330	493	8	10	38	11	151	104	389	163	1196	10	1913	42	105	20	46	154	308	89	42	98	2710	614	789	2962	635	1193	1354	2825	1567	7501	3902	2707	1804	5557	184	875	1521	6292	1115	1632	1389	908
1301-1400	11	0	767	49	160	987	397	9	5	12	10	85	89	313	99	1123	8	1226	39	90	16	33	95	247	64	46	81	2315	575	675	2731	553	1290	1317	2934	1584	9375	3886	2784	1979	4143	181	782	1275	5248	884	1278	1080	702
1401-1500	13	0	699	43	164	704	359	6	6	24	8	89	63	310	124	861	15	952	27	47	13	26	76	211	50	41	74	1869	568	506	2153	402	1012	1214	2594	1413	8056	3549	2812	1716	3702	163	583	1015	4191	676	977	839	551
1501-1600	7	1	490	29	101	449	189	0	8	14	8	73	69	292	106	718	9	711	19	54	15	19	53	170	31	49	57	1997	812	502	2150	624	1143	1197	2768	1535	9703	3809	3914	1962	3680	88	906	942	3672	619	852	739	531
1601-1700	5	0	492	27	88	318	207	1	6	21	10	67	58	286	118	676	2	535	30	65	10	29	69	162	35	42	54	1775	644	486	1799	538	1485	1565	3635	1818	11399	6959	8596	3134	3630	86	626	773	3008	508	691	550	404
1701-1800	7	0	777	58	111	354	380	16	31	53	25	323	86	662	403	575	2	333	21	25	5	19	30	114	22	16	42	1408	459	358	1226	337	1059	1059	3044	1828	11345	4094	3162	2247	2817	44	319	659	2738	437	564	529	359
1801-1900	3	0	236	5	26	99	91	4	1	5	6	40	37	176	44	495	2	243	14	13	5	8	28	94	13	12	29	1049	239	339	814	213	877	980	2360	1325	10560	3587	2814	2012	2377	31	39	461	2097	332	469	328	309
1901-2000	4	0	192	0	32	62	90	1	3	13	3	27	27	222	60	446	1	165	10	21	3	9	23	90	18	14	35	696	46	322	530	103	716	767	1931	1073	7751	2825	2581	1594	2061	25	23	389	1766	260	357	293	259
2001-2100	2	0	186	0	19	37	66	2	7	11	4	25	29	180	55	314	0	108	6	14	3	7	23	62	12	12	19	591	4	311	395	78	706	698	1776	1010	7428	2841	2677	1584	1812	19	19	372	1450	231	300	280	182
2101-2200	1	0	100	0	19	18	30	0	0	1	1	7	22	115	27	257	0	101	2	2	0	2	8	53	7	9	18	447	2	210	231	67	573	691	1539	889	6264	2503	2674	1354	1773	17	17	279	1256	189	221	230	169
2201-2300	1	0	94	0	11	9	26	0	0	3	0	13	20	97	31	215	1	59	2	2	1	2	9	36	7	12	9	332	1	152	149	57	538	588	1438	779	5566	2119	2278	1299	1545	11	4	200	1133	174	188	201	136
2301-2400	0	0	56	0	6	6	20	1	1	6	2	18	14	102	23	167	0	41	4	1	1	9	8	47	10	9	7	318	0	107	98	39	484	550	1239	769	5208	2129	2280	1203	1510	11	5	193	901	131	213	193	108
2401-2500	0	0	57	0	2	6	15	0	5	2	5	14	14	69	21	165	1	26	1	2	0	4	6	27	3	3	13	216	0	70	60	24	470	429	1073	639	4439	1790	2170	1046	1417	4	7	156	801	130	156	159	95
2501-2600	0	0	32	0	4	0	6	0	1	2	0	9	3	74	31	139	0	28	2	1	1	1	11	24	5	4	8	191	0	55	38	12	375	384	955	567	4862	1617	1925	987	1302	11	4	140	742	95	116	124	80
2601-2700	0	0	36	0	1	0	5	1	2	1	2	8	6	38	17	103	0	26	2	1	0	0	7	14	2	1	5	123	0	40	19	9	257	333	639	410	3187	1269	1349	743	1111	3	4	110	575	82	98	93	64
2701-2800	0	0	18	0	1	0	2	1	0	1	4	10	3	35	14	65	1	11	0	1	0	3	3	17	1	3	1	154	0	25	10	14	299	320	722	390	3042	1205	1796	707	937	5	0	71	415	54	70	64	44
2801-2900	1	0	13	0	1	1	2	0	2	1	0	0	6	22	8	76	1	7	0	2	0	0	3	13	2	0	3	72	0	15	4	6	231	246	501	316	2188	929	1194	609	901	5	1	57	378	69	59	60	47
2901-3000	0	1	12	0	0	1	2	0	0	0	0	2	2	26	5	65	0	8	0	0	0	1	3	11	1	1	1	46	0	10	2	3	180	230	402	213	1822	745	980	495	877	1	1	44	311	54	51	58	41
3001-3100	1	0	15	0	1	0	3	0	0	1	0	5	3	19	12	71	0	5	0	3	0	1	3	11	3	2	0	50	0	4	5	1	144	166	316	203	1452	634	780	378	908	1	1	50	298	44	48	69	23
3101-3200	0	0	7	0	0	1	1	0	1	0	0	3	1	19	7	48	0	0	0	1	0	1	1	9	2	0	2	37	0	2	3	5	154	163	306	175	1502	586	839	359	950	1	0	37	289	49	35	45	20
3201-3300	0	0	7	0	0	0	0	1	0	0	0	2	0	11	5	36	0	2	0	1	0	0	1	3	0	0	1	30	0	0	0	0	144	127	219	149	992	454	687	292	823	1	0	37	270	22	33	27	26
3301-3400	0	0	5	0	0	0	1	0	0	1	0	0	0	14	2	26	0	4	0	0	0	0	1	2	1	1	0	28	0	0	0	3	93	102	164	108	806	378	601	223	669	1	0	35	212	24	26	42	24
3401-3500	0	0	7	0	0	0	1	0	0	1	0	0	1	5	4	30	0	0	0	0	0	1	0	4	0	0	0	29	0	0	2	1	92	96	156	88	781	354	748	199	647	1	0	36	218	33	38	31	11
3501-3600	1	0	3	0	0	0	0	0	0	0	0	0	0	6	0	17	0	0	0	0	0	0	0	2	0	1	0	51	0	1	0	1	62	97	116	55	671	238	576	177	568	0	0	44	223	19	29	27	18
3601-3700	0	0	5	0	0	0	0	1	0	0	0	0	0	2	5	15	0	0	0	0	0	0	0	2	0	0	1	88	0	0	0	0	80	93	109	55	620	196	552	149	485	0	0	18	146	13	24	30	12
3701-3800	0	0	4	0	0	0	0	0	0	0	1	2	0	4	3	14	0	0	0	0	0	0	0	2	1	0	0	57	0	0	0	1	57	57	91	37	483	149	415	93	444	1	0	16	120	14	11	16	12
3801-3900	0	0	6	0	0	0	0	1	0	0	0	0	0	1	4	14	0	0	0	0	0	0	0	1	0	0	0	22	0	0	1	0	32	51	60	25	301	132	324	75	374	0	0	15	79	7	17	24	13
3901-4000	0	0	2	0	0	0	0	0	0	0	1	1	1	2	5	7	0	0	0	0	0	0	1	0	0	1	0	14	0	0	1	0	34	38	47	19	292	122	261	88	344	0	0	15	71	13	9	14	11
4001-4100	0	0	1	0	0	0	0	0	0	0	0	0	0	2	0	6	0	1	0	0	0	0	0	1	0	0	0	16	0	0	2	0	21	30	43	26	231	101	213	54	279	1	0	8	71	8	15	11	6
4101-4200	0	0	2	0	0	0	0	0	0	0	1	0	0	0	1	1	0	0	0	0	0	0	0	3	0	0	0	13	0	0	0	0	21	40	38	13	179	81	204	57	247	1	0	6	64	3	11	10	4
4201-4300	0	0	0	0	0	0	0	0	0	0	1	0	1	2	0	7	0	0	0	0	0	0	0	1	0	0	0	6	0	0	0	0	23	28	25	8	149	64	189	44	243	0	0	4	51	6	6	8	3
4301-4400	0	0	0	0	0	0	0	0	0	0	0	0	0	0	1	8	0	0	0	0	0	0	0	2	0	0	0	2	0	0	0	0	17	23	20	8	109	52	156	36	203	0	0	5	40	1	5	7	5
4401-4500	0	0	1	0	0	0	0	0	0	0	0	0	0	1	0	2	0	0	0	0	0	1	0	0	0	0	0	1	0	0	0	0	17	22	14	17	77	33	130	36	222	0	0	6	44	2	6	7	4
4501-4600	0	0	0	0	0	0	0	0	0	0	0	0	0	0	2	3	0	0	0	0	0	0	0	0	0	0	0	3	0	0	0	0	9	9	13	7	59	42	110	18	190	0	0	4	35	5	4	2	5
4601-4700	0	0	1	0	0	0	0	0	0	0	0	0	0	0	1	0	0	0	0	0	0	0	0	0	0	0	0	1	0	0	0	0	16	9	10	9	38	27	92	27	191	0	0	2	39	1	6	2	0
4701-4800	0	0	0	0	0	0	0	0	0	0	0	0	0	0	0	2	0	0	0	0	0	0	0	0	0	0	0	3	0	0	0	0	6	11	7	4	38	18	88	21	199	0	0	0	28	3	7	5	4
4801-4900	0	0	0	0	0	0	0	0	0	0	0	0	0	0	0	1	0	0	0	0	0	0	0	0	0	0	0	1	0	0	0	0	7	9	7	3	28	23	59	16	129	0	0	2	20	2	2	11	1
4901-5000	0	0	0	0	0	0	0	0	0	0	0	0	0	0	0	0	0	0	0	0	0	0	0	0	0	0	0	0	0	0	0	0	4	3	6	6	13	9	63	10	115	0	0	5	24	3	4	2	2
5001-5100	0	0	0	0	0	0	0	0	0	0	0	0	0	0	0	0	0	0	0	0	0	0	0	1	0	0	0	0	0	0	0	0	10	8	2	1	26	14	57	16	117	0	0	2	11	1	3	0	2
5101-5200	0	0	0	0	0	0	0	0	0	0	0	0	0	0	0	1	0	0	0	0	0	0	0	0	0	0	0	0	0	0	0	0	4	5	5	1	7	8	56	3	110	0	0	1	17	0	6	2	1
5201-5300	0	0	0	0	0	0	0	0	0	0	0	0	0	0	0	1	0	0	0	0	0	0	0	0	0	0	0	0	0	0	0	0	6	4	3	5	12	7	40	3	96	0	0	2	8	1	1	0	3
5301-5400	0	0	0	0	0	0	0	0	0	0	0	0	0	0	0	0	0	0	0	0	0	0	0	0	0	0	0	0	0	0	0	0	4	6	1	0	12	10	31	4	68	0	0	2	11	0	1	0	1
5401-5500	0	0	0	0	0	0	0	0	0	0	0	0	0	1	0	0	0	0	0	0	0	0	0	0	0	0	0	0	0	0	0	0	0	2	1	0	1	5	42	0	61	0	0	0	6	2	0	1	1
5501-5600	0	0	0	0	0	0	0	0	0	0	0	0	0	0	1	0	0	0	0	0	0	0	0	0	0	0	0	0	0	0	0	0	3	4	1	0	3	7	28	2	68	0	0	1	9	0	0	2	1
5601-5700	0	0	0	0	0	0	0	0	0	0	0	0	0	0	0	0	0	0	0	0	0	0	0	0	0	0	0	0	0	0	0	0	2	2	1	1	4	3	18	3	39	1	0	2	3	1	1	1	0
5701-5800	0	0	0	0	0	0	0	0	0	0	0	0	0	0	0	0	0	0	0	0	0	0	0	0	0	0	0	0	0	0	0	0	0	2	1	1	3	6	20	2	46	0	0	0	5	0	0	1	0
5801-5900	0	0	0	0	0	0	0	0	0	0	0	0	0	0	0	0	0	0	0	0	0	0	0	0	0	0	0	0	0	0	0	0	0	2	0	0	4	0	10	2	44	0	0	0	2	0	0	0	0
5901-6000	0	0	0	0	0	0	0	0	0	0	0	0	0	0	0	0	0	0	0	0	0	0	0	0	0	0	0	0	0	0	0	0	1	3	1	1	3	4	15	0	27	0	0	1	0	0	0	0	3
6001-6100	0	0	0	0	0	0	0	0	0	0	0	0	0	0	0	0	0	0	0	0	0	0	0	0	0	0	0	0	0	0	0	0	1	2	0	0	2	2	8	1	21	0	0	0	3	0	0	0	0
6101-6200	0	0	0	0	0	0	0	0	0	0	0	0	0	0	0	1	0	0	0	0	0	0	0	0	0	0	0	0	0	0	0	0	0	0	0	0	1	1	4	0	32	0	0	1	1	0	1	1	0
6201-6300	0	0	0	0	0	0	0	0	0	0	0	0	0	1	0	0	0	0	0	0	0	0	0	0	0	0	0	0	0	0	0	0	0	2	0	0	1	0	14	0	20	0	0	1	3	0	2	0	0
6301-6400	0	0	0	0	0	0	0	0	0	0	0	0	0	0	0	0	0	0	0	0	0	0	0	0	0	0	0	0	0	0	0	0	0	0	0	0	0	1	5	0	24	0	0	0	1	0	0	0	1
6401-6500	0	0	0	0	0	0	0	0	0	0	0	0	0	0	0	0	0	0	0	0	0	0	0	0	0	0	0	0	0	0	0	0	1	1	0	0	1	0	8	0	25	0	0	0	1	1	0	0	1
6501-6600	0	0	0	0	0	0	0	0	0	0	0	0	0	0	0	0	0	0	0	0	0	0	0	0	0	0	0	0	0	0	0	0	0	0	0	0	0	0	4	0	14	0	0	0	6	0	0	0	0
6601-6700	0	0	0	0	0	0	0	0	0	0	0	0	0	0	0	0	0	0	0	0	0	0	0	0	0	0	0	0	0	0	0	0	0	2	0	0	0	0	3	0	12	0	0	0	0	0	0	0	0
6701-6800	0	0	0	0	0	0	0	0	0	0	0	0	0	0	0	0	0	0	0	0	0	0	0	0	0	0	0	0	0	0	0	0	0	1	0	0	0	0	4	0	10	0	0	0	3	0	0	0	0
6801-6900	0	0	0	0	0	0	0	0	0	0	0	0	0	0	0	0	0	0	0	0	0	0	0	0	0	0	0	0	0	0	0	0	0	0	0	0	0	0	2	0	7	0	0	0	0	0	0	0	0
6901-7000	0	0	0	0	0	0	0	0	0	0	0	0	0	0	0	0	0	0	0	0	0	0	0	0	0	0	0	0	0	0	0	0	0	0	0	0	0	0	1	0	15	0	0	1	1	0	0	0	0
7001-7100	0	0	0	0	0	0	0	0	0	0	0	0	0	0	0	0	0	0	0	0	0	0	0	0	0	0	0	0	0	0	0	0	0	0	0	0	0	0	0	0	6	0	0	0	0	0	0	0	0
7101-7200	0	0	0	0	0	0	0	0	0	0	0	0	0	0	0	0	0	0	0	0	0	0	0	0	0	0	0	0	0	0	0	0	0	0	0	0	0	0	0	0	8	0	0	0	0	0	0	0	0
7201-7300	0	0	0	0	0	0	0	0	0	0	0	0	0	0	0	0	0	0	0	0	0	0	0	0	0	0	0	0	0	0	0	0	0	0	0	0	0	0	0	0	7	0	0	0	0	0	0	0	0
7301-7400	0	0	0	0	0	0	0	0	0	0	0	0	0	0	0	0	0	0	0	0	0	0	0	0	0	0	0	0	0	0	0	0	0	0	0	0	0	0	0	0	4	0	0	0	1	0	0	0	0
7401-7500	0	0	0	0	0	0	0	0	0	0	0	0	0	0	0	0	0	0	0	0	0	0	0	0	0	0	0	0	0	0	0	0	0	0	0	0	0	0	0	0	6	0	0	0	0	0	0	0	0
7501-7600	0	0	0	0	0	0	0	0	0	0	0	0	0	0	0	0	0	0	0	0	0	0	0	0	0	0	0	0	0	0	0	0	0	0	0	0	0	0	0	0	4	0	0	0	0	0	0	0	0
7601-7700	0	0	0	0	0	0	0	0	0	0	0	0	0	0	0	0	0	0	0	0	0	0	0	0	0	0	0	0	0	0	0	0	0	0	0	0	0	0	0	0	4	0	0	0	0	0	0	0	0
7701-7800	0	0	0	0	0	0	0	0	0	0	0	0	0	0	0	0	0	0	0	0	0	0	0	0	0	0	0	0	0	0	0	0	0	0	0	0	0	0	0	0	2	0	0	0	0	0	0	0	0
7801-7900	0	0	0	0	0	0	0	0	0	0	0	0	0	0	0	0	0	0	0	0	0	0	0	0	0	0	0	0	0	0	0	0	0	0	0	0	0	0	0	0	4	0	0	0	0	0	0	0	0
7901-8000	0	0	0	0	0	0	0	0	0	0	0	0	0	0	0	0	0	0	0	0	0	0	0	0	0	0	0	0	0	0	0	0	0	0	0	0	0	0	0	0	2	0	0	0	0	0	0	0	0
8001-8100	0	0	0	0	0	0	0	0	0	0	0	0	0	0	0	0	0	0	0	0	0	0	0	0	0	0	0	0	0	0	0	0	0	0	0	0	0	0	0	0	1	0	0	0	0	0	0	0	0
8101-8200	0	0	0	0	0	0	0	0	0	0	0	0	0	0	0	0	0	0	0	0	0	0	0	0	0	0	0	0	0	0	0	0	0	0	0	0	0	0	0	0	5	0	0	0	0	0	0	0	0
8201-8300	0	0	0	0	0	0	0	0	0	0	0	0	0	0	0	0	0	0	0	0	0	0	0	0	0	0	0	0	0	0	0	0	0	0	0	0	0	0	0	0	0	0	0	0	0	0	0	0	0
8301-8400	0	0	0	0	0	0	0	0	0	0	0	0	0	0	0	0	0	0	0	0	0	0	0	0	0	0	0	0	0	0	0	0	0	0	0	0	0	0	0	0	2	0	0	0	0	0	0	0	0
8401-8500	0	0	0	0	0	0	0	0	0	0	0	0	0	0	0	0	0	0	0	0	0	0	0	0	0	0	0	0	0	0	0	0	0	0	0	0	0	0	0	0	2	0	0	0	0	0	0	0	0
8501-8600	0	0	0	0	0	0	0	0	0	0	0	0	0	0	0	0	0	0	0	0	0	0	0	0	0	0	0	0	0	0	0	0	0	0	0	0	0	0	0	0	0	0	0	0	0	0	0	0	0
8601-8700	0	0	0	0	0	0	0	0	0	0	0	0	0	0	0	0	0	0	0	0	0	0	0	0	0	0	0	0	0	0	0	0	0	0	0	0	0	0	0	0	0	0	0	0	0	0	0	0	0
8701-8800	0	0	0	0	0	0	0	0	0	0	0	0	0	0	0	0	0	0	0	0	0	0	0	0	0	0	0	0	0	0	0	0	0	0	0	0	0	0	0	0	0	0	0	0	0	0	0	0	0
8801-8900	0	0	0	0	0	0	0	0	0	0	0	0	0	0	0	0	0	0	0	0	0	0	0	0	0	0	0	0	0	0	0	0	0	0	0	0	0	0	0	0	0	0	0	0	0	0	0	0	0
8901-9000	0	0	0	0	0	0	0	0	0	0	0	0	0	0	0	0	0	0	0	0	0	0	0	0	0	0	0	0	0	0	0	0	0	0	0	0	0	0	0	0	0	0	0	0	0	0	0	0	0
9001-9100	0	0	0	0	0	0	0	0	0	0	0	0	0	0	0	0	0	0	0	0	0	0	0	0	0	0	0	0	0	0	0	0	0	0	0	0	0	0	0	0	0	0	0	0	0	0	0	0	0
9101-9200	0	0	0	0	0	0	0	0	0	0	0	0	0	0	0	0	0	0	0	0	0	0	0	0	0	0	0	0	0	0	0	0	0	0	0	0	0	0	0	0	0	0	0	0	0	0	0	0	0
9201-9300	0	0	0	0	0	0	0	0	0	0	0	0	0	0	0	0	0	0	0	0	0	0	0	0	0	0	0	0	0	0	0	0	0	0	0	0	0	0	0	0	2	0	0	0	0	0	0	0	0
9301-9400	0	0	0	0	0	0	0	0	0	0	0	0	0	0	0	0	0	0	0	0	0	0	0	0	0	0	0	0	0	0	0	0	0	0	0	0	0	0	0	0	0	0	0	0	0	0	0	0	0
9401-9500	0	0	0	0	0	0	0	0	0	0	0	0	0	0	0	0	0	0	0	0	0	0	0	0	0	0	0	0	0	0	0	0	0	0	0	0	0	0	0	0	1	0	0	0	0	0	0	0	0
9501-9600	0	0	0	0	0	0	0	0	0	0	0	0	0	0	0	0	0	0	0	0	0	0	0	0	0	0	0	0	0	0	0	0	0	0	0	0	0	0	0	0	1	0	0	0	0	0	0	0	0
[truncated: 1 more columns]
