# Supplementary material for: Dynamic transcriptome profiling dataset of vaccinia virus obtained from long-read sequencing techniques
Source: Gigascience. 2018 Nov 23;7(12):giy139. doi: 10.1093/gigascience/giy139 (PMC6290886; doi:10.1093/gigascience/giy139)
Supplement: Supplemental Files [file giy139_supplemental_files.zip › Additional_file6.xlsx]

## Sheet: Munka1
Run #	Sample	F U L L G E N O M E			C O D I N G R E G I O N			Ratio of mRNAs (%)
		Read count	Read-length	Number of nucleotides	Read count	Read-length	Number of nucleotides	Nucleotides	Read counts
1	RSII mix no size selection	512	1,446.21	740.464	417	1,469.98	612.985	82.78	81.44
2	RSII mix random primed	2.905	945.83	2,747,655	2.025	994.69	2,014,263	73.30	69.70
3	RSII mix BluePippin size selection: 0.8-5kb+	68.766	1,151.05	79,153,724	46.804	1,208.04	56,541,459	71.43	68.06
4	RSII BluePippin size selection: 0.8-2kb	8.752	1,257.92	11,009,363	7.207	1,293.62	9,323,162	84.68	82.34
5	RSII BluePippin size selection: 2-3kb	15.206	1,199.54	18,240,240	11.653	1,261.14	14,696,178	80.57	76.63
6	RSII BluePippin size selection: 3-5kb	50.2	1,132.69	56,861,382	37.469	1,184.09	44,367,034	78.02	74.63
7	RSII BluePippin size selection: 5kb+	16.024	1,092.51	17,506,399	9.887	1,167.09	11,539,097	65.91	61.70
8	Sequel 1h	38.239	1,488.88	56,933,507	28.278	1,486.10	42,023,982	73.81	73.95
9	Sequel 2h	38.255	1,318.41	50,435,790	31.032	1,376.16	42,705,033	84.67	81.11
10	Sequel 3h	68.5	1,453.95	99,595,716	58.023	1,495.74	86,787,487	87.13	84.70
11	Sequel 4h	42.379	1,448.78	61,397,855	35.167	1,503.90	52,887,891	86.13	82.98
12	Sequel 4h 2nd	233.709	1,865.73	436,038,400	168.856	1,815.09	306,489,055	70.28	72.25
13	Sequel 6h	101.745	1,530.68	155,739,727	83.39	1,584.56	132,137,271	84.84	81.95
14	Sequel 8h	101.624	1,642.16	166,883,807	77.056	1,775.76	136,833,599	81.99	75.82
15	Sequel 8h 2nd	63.987	1,720.46	110,087,571	42.229	1,742.19	73,571,350	66.82	65.99
16	MinION 1D cDNA Manual size selection: 500bp+	293.048	1,127.15	330,309,951	153.439	1,227.20	188,301,397	57.00	52.35
17	MinION dRNA	14.757	606.26	8,946,617	8.024	704.64	5,654,034	63.19	54.37
18	MinION Cap-selection	327.964	815.83	267,566,060	258.212	801.90	207,062,394	77.38	78.73
19	MinION 1D cDNA barcoded 1h	69.06	914.17	63,133,198	54.218	975.11	52,868,770	83.74	78.50
20	MinION 1D cDNA barcoded 2h	474.008	775.40	367,550,004	367.112	817.77	300,215,563	81.68	77.44
21	MinION 1D cDNA barcoded 3h	88.064	755.74	66,553,829	66.256	800.55	53,041,624	79.69	75.23
22	MinION 1D cDNA barcoded 4h	134.09	743.67	99,719,660	99.611	792.43	78,935,516	79.15	74.28
23	MinION 1D cDNA barcoded 6h	106.989	769.19	82,295,542	78.669	821.03	64,590,390	78.48	73.52
24	MinION 1D cDNA barcoded 8h	51.071	852.11	43,518,439	30.935	981.50	30,362,708	69.76	60.57
25	MinION 1D cDNA barcoded 12h	31.924	611.37	19,517,535	11.094	773.70	8,583,438	43.97	34.75
