# Supplementary material for: Dynamic transcriptome profiling dataset of vaccinia virus obtained from long-read sequencing techniques
Source: Gigascience. 2018 Nov 23;7(12):giy139. doi: 10.1093/gigascience/giy139 (PMC6290886; doi:10.1093/gigascience/giy139)
Supplement: Supplemental Files [file giy139_supplemental_files.zip › Additional_file7.xlsx]

## Sheet: Munka1
Organism	Gene	GenBank ID	URL
VACV	c11r	LT966077.1	https://www.ncbi.nlm.nih.gov/nuccore/LT966077.1?from=187109&to=187531
	c7l	LT966077.1	https://www.ncbi.nlm.nih.gov/nuccore/LT966077.1?from=15768&to=16220
	n2l	LT966077.1	https://www.ncbi.nlm.nih.gov/nuccore/LT966077.1?from=22361&to=22888
	m2l	LT966077.1	https://www.ncbi.nlm.nih.gov/nuccore/LT966077.1?from=24326&to=24988
	e3l	LT966077.1	https://www.ncbi.nlm.nih.gov/nuccore/LT966077.1?from=47885&to=48457
	h5r	LT966077.1	https://www.ncbi.nlm.nih.gov/nuccore/LT966077.1?from=91976&to=92587
	b8r	LT966077.1	https://www.ncbi.nlm.nih.gov/nuccore/LT966077.1?from=170697&to=171515
	b19r	LT966077.1	https://www.ncbi.nlm.nih.gov/nuccore/LT966077.1?from=179228&to=180283
	a51r	LT966077.1	https://www.ncbi.nlm.nih.gov/nuccore/LT966077.1?from=157795&to=158799
	vacwr_43	LT966077.1	https://www.ncbi.nlm.nih.gov/nuccore/LT966077.1?from=35239&to=35517
Chlorocebus sabaeus	CST3	XM_007961908.1	https://www.ncbi.nlm.nih.gov/nuccore/XM_007961908.1
	PSAP	XM_007963126.1	https://www.ncbi.nlm.nih.gov/nuccore/XM_007963126.1
	PKM	XM_007964863.1	https://www.ncbi.nlm.nih.gov/nuccore/XM_007964863.1
	GAPDH	XM_007967342.1	https://www.ncbi.nlm.nih.gov/nuccore/XM_007967342.1
	ENO1	XM_007980661.1	https://www.ncbi.nlm.nih.gov/nuccore/XM_007980661.1
	FTL	XM_007997480.1	https://www.ncbi.nlm.nih.gov/nuccore/XM_007997480.1
	ATP5B	XM_008003700.1	https://www.ncbi.nlm.nih.gov/nuccore/XM_008003700.1
	ACTG1	XM_008013242.1	https://www.ncbi.nlm.nih.gov/nuccore/XM_008013242.1
	EEF1A1	XM_008013483.1	https://www.ncbi.nlm.nih.gov/nuccore/XM_008013483.1
	60S	XM_008019639.1	https://www.ncbi.nlm.nih.gov/nuccore/XM_008019639.1
