# Supplementary material for: Dynamic transcriptome profiling dataset of vaccinia virus obtained from long-read sequencing techniques
Source: Gigascience. 2018 Nov 23;7(12):giy139. doi: 10.1093/gigascience/giy139 (PMC6290886; doi:10.1093/gigascience/giy139)
Supplement: Supplemental Files [file giy139_supplemental_files.zip › Additional_file8.xlsx]

## Sheet: Munka1
Run #	Major specificities of libraries (labels, used in the manuscript)	Detailes of accession numbers and file names of the samples used in European Nucleotide Archive (ENA)
		Study accession	Sample accession	Secondary sample accession	Experiment accession	Run accession	Tax ID	Scientific name	Sample name in ENA
1	RSII mix no size selection	PRJEB26434	SAMEA4613711	ERS2434399	ERX2556661	ERR2538124	10245	Vaccinia virus	RSII_Summer_LT966077.sorted.bam
			SAMEA4825640	ERS2645524	ERX2746360	ERR2733141	60711	Chlorocebus sabaeus	RSII_Summer
2	RSII mix random primed		SAMEA4613712	ERS2434400	ERX2556662	ERR2538125	10245	Vaccinia virus	RSIIRnd_LT966077.sorted.bam
			SAMEA4825641	ERS2645525	ERX2746359	ERR2733140	60711	Chlorocebus sabaeus	RSIIRnd
3	RSII mix BluePippin size selection: 0.8-5kb+		SAMEA4613707	ERS2434395	ERX2556657	ERR2538120	10245	Vaccinia virus	RSII_0.8-+5kb_LT966077.sorted.bam
			SAMEA4825636	ERS2645520	ERX2746355	ERR2733136	60711	Chlorocebus sabaeus	RSII_0.8-+5kb
4	RSII BluePippin size selection: 0.8-2kb		SAMEA4613708	ERS2434396	ERX2556658	ERR2538121	10245	Vaccinia virus	RSII_0.8-2kb_LT966077.sorted.bam
			SAMEA4825637	ERS2645521	ERX2746356	ERR2733137	60711	Chlorocebus sabaeus	RSII_0.8-2kb
5	RSII BluePippin size selection: 2-3kb		SAMEA4613709	ERS2434397	ERX2556659	ERR2538122	10245	Vaccinia virus	RSII_2-3kb_LT966077.sorted.bam
			SAMEA4825638	ERS2645522	ERX2746357	ERR2733138	60711	Chlorocebus sabaeus	RSII_2-3kb
6	RSII BluePippin size selection: 3-5kb		SAMEA4613710	ERS2434398	ERX2556660	ERR2538123	10245	Vaccinia virus	RSII_3-5kb_LT966077.sorted.bam
			SAMEA4825639	ERS2645523	ERX2746358	ERR2733139	60711	Chlorocebus sabaeus	RSII_3-5kb
7	RSII BluePippin size selection: 5kb+		SAMEA4613706	ERS2434394	ERX2556656	ERR2538119	10245	Vaccinia virus	RSII_+5kb_LT966077.sorted.bam
			SAMEA4825635	ERS2645519	ERX2746354	ERR2733135	60711	Chlorocebus sabaeus	RSII_+5kb
8	Sequel 1h	PRJEB26430	SAMEA4610013	ERS2430706	ERX2553929	ERR2535377	10245	Vaccinia virus	_1h_Seque_LT966077.sorted.bam.sorted.bam
			SAMEA4610021	ERS2430714	ERX2553946	ERR2535394	60711	Chlorocebus sabaeus	Chlorocebus_sabaeus_GMAP_1h_Sequel_m54181_171211_01440_Unique.sorted.bam
9	Sequel 2h		SAMEA4610014	ERS2430707	ERX2553930	ERR2535378	10245	Vaccinia virus	_2h_Sequel_LT966077.sorted.bam.sorted.bam
			SAMEA4610022	ERS2430715	ERX2553948	ERR2535396	60711	Chlorocebus sabaeus	Chlorocebus_sabaeus_GMAP_2h_Sequel_m54181_171208_221101_Unique.sorted.bam
10	Sequel 3h		SAMEA4610015	ERS2430708	ERX2553931	ERR2535379	10245	Vaccinia virus	_3h_Sequel_LT966077.sorted.bam.sorted.bam
			SAMEA4610023	ERS2430716	ERX2553950	ERR2535398	60711	Chlorocebus sabaeus	Chlorocebus_sabaeus_GMAP_3h_Sequel_m54181_171209_082545_Unique.sorted.bam
11	Sequel 4h		SAMEA4610016	ERS2430709	ERX2553932	ERR2535380	10245	Vaccinia virus	_4h 1st_Sequel_LT966077.sorted.bam.sorted.bam
			SAMEA4610024	ERS2430717	ERX2553951	ERR2535399	60711	Chlorocebus sabaeus	Chlorocebus_sabaeus_GMAP_4h_1_Sequel_m54181_171209_184510_Unique.sorted.bam
12	Sequel 4h 2nd		SAMEA4610017	ERS2430710	ERX2553933	ERR2535381	10245	Vaccinia virus	_4h 2nd_Sequel_LT966077.sorted.bam.sorted.bam
			SAMEA4825474	ERS2645358	ERX2746210	ERR2732985	60711	Chlorocebus sabaeus	Sequel_4h_2
13	Sequel 6h		SAMEA4610018	ERS2430711	ERX2553934	ERR2535382	10245	Vaccinia virus	_6h_Sequel_LT966077.sorted.bam.sorted.bam
			SAMEA4610025	ERS2430718	ERX2553954	ERR2535402	60711	Chlorocebus sabaeus	Chlorocebus_sabaeus_GMAP_6h_Sequel_m54181_171210_050457_Unique.sorted.bam
14	Sequel 8h		SAMEA4610020	ERS2430713	ERX2553936	ERR2535384	10245	Vaccinia virus	_8h_Sequel_LT966077.sorted.bam.sorted.bam
			SAMEA4610026	ERS2430719	ERX2553955	ERR2535403	60711	Chlorocebus sabaeus	Chlorocebus_sabaeus_GMAP_8h_1_Sequel_m54181_171210_152434_Unique.sorted.bam
15	Sequel 8h 2nd		SAMEA4610019	ERS2430712	ERX2553935	ERR2535383	10245	Vaccinia virus	_8h 2nd_Sequel__LT966077.sorted.bam.sorted.bam
			SAMEA4610027	ERS2430720	ERX2553956	ERR2535404	60711	Chlorocebus sabaeus	Chlorocebus_sabaeus_GMAP_8h_2_Sequel_m54181_171211_222319_Unique.sorted.bam
16	MinION 1D cDNA Manual size selection: 500bp+	PRJEB26434	SAMEA4613714	ERS2434402	ERX2556664	ERR2538127	10245	Vaccinia virus	Vaccinia_virus_LT966077_GMAP_cDNA_VACV_MinIon.sorted.bam
			SAMEA4825643	ERS2645527	ERX2746362	ERR2733143	60711	Chlorocebus sabaeus	cDNA_MinIon
17	MinION dRNA		SAMEA4613705	ERS2434393	ERX2556655	ERR2538118	10245	Vaccinia virus	MinIon-dRNA_LT966077.sorted.bam
			SAMEA4825634	ERS2645518	ERX2746353	ERR2733134	60711	Chlorocebus sabaeus	MinIon-dRNA
18	MinION Cap-selection		SAMEA4613713	ERS2434401	ERX2556663	ERR2538126	10245	Vaccinia virus	Vaccinia_virus_LT966077_GMAP_CAP_VACV_MinIon.sorted.bam
			SAMEA4825642	ERS2645526	ERX2746361	ERR2733142	60711	Chlorocebus sabaeus	CAP_MinIon
19	MinION 1D cDNA barcoded 1h	PRJEB26430	SAMEA4610007	ERS2430700	ERX2553938	ERR2535386	10245	Vaccinia virus	_MinIon_cDNA_bc_LT966077_1h.sorted.bam.sorted.bam
			SAMEA4610029	ERS2430722	ERX2553945	ERR2535393	60711	Chlorocebus sabaeus	Chlorocebus_sabaeus_GMAP_1h_Minion_VACV_barcode01.sorted.bam
20	MinION 1D cDNA barcoded 2h		SAMEA4610008	ERS2430701	ERX2553939	ERR2535387	10245	Vaccinia virus	_MinIon_cDNA_bc_LT966077_2h.sorted.bam.sorted.bam
			SAMEA4610030	ERS2430723	ERX2553947	ERR2535395	60711	Chlorocebus sabaeus	Chlorocebus_sabaeus_GMAP_2h_Minion_VACV_barcode02.sorted.bam
21	MinION 1D cDNA barcoded 3h		SAMEA4610009	ERS2430702	ERX2553940	ERR2535388	10245	Vaccinia virus	_MinIon_cDNA_bc_LT966077_3h.sorted.bam.sorted.bam
			SAMEA4610031	ERS2430724	ERX2553949	ERR2535397	60711	Chlorocebus sabaeus	Chlorocebus_sabaeus_GMAP_3h_Minion_VACV_barcode03.sorted.bam
22	MinION 1D cDNA barcoded 4h		SAMEA4610010	ERS2430703	ERX2553941	ERR2535389	10245	Vaccinia virus	_MinIon_cDNA_bc_LT966077_4h.sorted.bam.sorted.bam
			SAMEA4610032	ERS2430725	ERX2553952	ERR2535400	60711	Chlorocebus sabaeus	Chlorocebus_sabaeus_GMAP_4h_Minion_VACV_barcode04.sorted.bam
23	MinION 1D cDNA barcoded 6h		SAMEA4610011	ERS2430704	ERX2553942	ERR2535390	10245	Vaccinia virus	_MinIon_cDNA_bc_LT966077_6h.sorted.bam.sorted.bam
			SAMEA4610033	ERS2430726	ERX2553953	ERR2535401	60711	Chlorocebus sabaeus	Chlorocebus_sabaeus_GMAP_6h_Minion_VACV_barcode05.sorted.bam
24	MinION 1D cDNA barcoded 8h		SAMEA4610012	ERS2430705	ERX2553943	ERR2535391	10245	Vaccinia virus	_MinIon_cDNA_bc_LT966077_8h.sorted.bam.sorted.bam
			SAMEA4610034	ERS2430727	ERX2553957	ERR2535405	60711	Chlorocebus sabaeus	Chlorocebus_sabaeus_GMAP_8h_Minion_VACV_barcode06.sorted.bam
25	MinION 1D cDNA barcoded 12h		SAMEA4610006	ERS2430699	ERX2553937	ERR2535385	10245	Vaccinia virus	_MinIon_cDNA_bc_LT966077_12h.sorted.bam.sorted.bam
			SAMEA4610028	ERS2430721	ERX2553944	ERR2535392	60711	Chlorocebus sabaeus	Chlorocebus_sabaeus_GMAP_12h_Minion_VACV_barcode07.sorted.bam
